# Supplementary material for: Evolution of SARS-CoV-2 caused infection in farmed minks: continuous surveillance of an 11-month outbreak at the largest Latvian mink farm
Source: Virus Evol. 2026 Jun 27;12(1):veag038. doi: 10.1093/ve/veag038 (PMC13367582; doi:10.1093/ve/veag038)
Supplement: Supplementary_materials_veag038 [file supplementary_materials_veag038.zip]

Archive with 7 entries (7 files):
- Supplementary_Table_3.GISAID_supplemental_table_epi_set_260510vs.pdf
- Supplementary_Table_2.GISAID_supplemental_table_epi_set_250722ps.pdf
- Supplementary_Table_1.AA_subst_in_LV_mink_SARS-CoV-2.xlsx
- Supplementary_Figure_4.GK_clade_sequence_context.png
- Supplementary_Figure_3.Timetree_with_MRCA_annotations_of_interest.png
- Supplementary_Figure_2.Mutational_landscape.png
- Supplementary_Figure_1.Schematic_mink_farm_layout.png
