# Supplementary material for: Evolution of SARS-CoV-2 caused infection in farmed minks: continuous surveillance of an 11-month outbreak at the largest Latvian mink farm
Source: Virus Evol. 2026 Jun 27;12(1):veag038. doi: 10.1093/ve/veag038 (PMC13367582; doi:10.1093/ve/veag038)
Supplement: Supplementary_materials_veag038 [file supplementary_materials_veag038.zip › Supplementary_Table_1.AA_subst_in_LV_mink_SARS-CoV-2.xlsx]

## Sheet: AA_mutation_frequencies_LVminks
Protein	Amino acid substitution	Associated mink isolates (N=188)	Percentage (%)
NSP12	P323L	188	1
Spike	D614G	188	1
NS3	V77F	177	0.941489
N	A220V	176	0.93617
NS3	L219V	176	0.93617
NSP6	S104N	170	0.904255
NSP12	G823F	169	0.898936
Spike	A222V	162	0.861702
Spike	L18F	153	0.81383
Spike	F486I	109	0.579787
Spike	N501T	87	0.462766
Spike	Y144del	61	0.324468
Spike	Y453F	61	0.324468
NSP15	S288F	56	0.297872
NSP2	E574K	55	0.292553
NSP3	E206K	55	0.292553
NSP3	I205del	55	0.292553
NSP3	T725I	54	0.287234
NS7b	A15P	52	0.276596
NS7b	F19S	52	0.276596
NS7b	I23L	52	0.276596
NS7b	I26L	52	0.276596
NS7b	I27S	52	0.276596
NS7b	L14stop	52	0.276596
NS7b	L17C	52	0.276596
NS7b	L18Y	52	0.276596
NS7b	L22stop	52	0.276596
NS7b	M24C	52	0.276596
NS7b	V21F	52	0.276596
NS8	I121L	52	0.276596
M	I144V	51	0.271277
NSP12	S229N	51	0.271277
NSP3	A1736V	51	0.271277
NSP6	V139L	51	0.271277
Spike	G142del	48	0.255319
Spike	L141del	48	0.255319
Spike	V143del	48	0.255319
NSP3	P1316S	47	0.25
NS3	W128C	45	0.239362
NSP16	K38R	39	0.207447
N	D377Y	35	0.18617
NSP3	V477F	35	0.18617
Spike	V159I	34	0.180851
N	P365L	32	0.170213
Spike	W64C	31	0.164894
NSP14	E453D	30	0.159574
NSP3	E95D	25	0.132979
NSP13	V193L	24	0.12766
NSP3	S332A	24	0.12766
NSP3	K1077N	23	0.12234
Spike	H69del	23	0.12234
Spike	V70del	23	0.12234
NSP14	L495I	22	0.117021
M	A2S	21	0.111702
NSP7	D77N	20	0.106383
NSP2	V485I	18	0.0957447
Spike	R190K	18	0.0957447
NS8	A65S	16	0.0851064
Spike	T478K	16	0.0851064
NSP3	P1228L	15	0.0797872
NSP6	L260F	15	0.0797872
NSP13	P77L	14	0.0744681
Spike	L452R	14	0.0744681
NS7a	T120I	13	0.0691489
NS7b	T40I	13	0.0691489
NSP4	T492I	13	0.0691489
NSP4	V167L	13	0.0691489
NSP6	T77A	13	0.0691489
Spike	E156G	13	0.0691489
Spike	F157del	13	0.0691489
Spike	R158del	13	0.0691489
N	D63G	12	0.0638298
N	R203M	12	0.0638298
NSP3	P1469S	12	0.0638298
N	G215C	11	0.0585106
NS3	S26L	11	0.0585106
NSP12	G671S	11	0.0585106
NSP14	A394V	11	0.0585106
NSP3	A488S	11	0.0585106
NSP3	D174Y	11	0.0585106
NSP3	G1763S	11	0.0585106
Spike	G142D	11	0.0585106
Spike	T19R	11	0.0585106
M	I82T	10	0.0531915
NSP15	G146V	10	0.0531915
Spike	D950N	10	0.0531915
Spike	P681R	10	0.0531915
NSP2	V447I	9	0.0478723
NSP3	L1266I	9	0.0478723
NSP3	S1265del	9	0.0478723
NS8	D119del	8	0.0425532
NS8	F120del	8	0.0425532
NS7a	V82A	7	0.037234
NSP13	T501I	6	0.0319149
NS7b	C12L	5	0.0265957
NSP6	L37F	5	0.0265957
NSP3	N1329S	4	0.0212766
NSP3	T1036I	4	0.0212766
Spike	L5F	4	0.0212766
Spike	T95I	4	0.0212766
N	G179S	3	0.0159574
NSP10	L138F	3	0.0159574
NSP14	R289H	3	0.0159574
NSP3	A1711V	3	0.0159574
NSP3	P1867T	3	0.0159574
NSP3	T86I	3	0.0159574
Spike	T250I	3	0.0159574
M	L176P	2	0.0106383
N	I351V	2	0.0106383
NS3	D173V	2	0.0106383
NS3	T89I	2	0.0106383
NS3	V256L	2	0.0106383
NS6	V5I	2	0.0106383
NS7b	D8N	2	0.0106383
NS7b	F13L	2	0.0106383
NS7b	I7L	2	0.0106383
NS7b	L11stop	2	0.0106383
NS7b	Y10H	2	0.0106383
NS8	C83F	2	0.0106383
NSP1	A117S	2	0.0106383
NSP1	L104I	2	0.0106383
NSP1	R24C	2	0.0106383
NSP12	N734D	2	0.0106383
NSP13	E365D	2	0.0106383
NSP14	R212K	2	0.0106383
NSP16	M20I	2	0.0106383
NSP16	M270K	2	0.0106383
NSP2	D449G	2	0.0106383
NSP2	D511N	2	0.0106383
NSP2	H237Y	2	0.0106383
NSP3	P968L	2	0.0106383
NSP3	T720I	2	0.0106383
NSP9	V7I	2	0.0106383
Spike	H655Y	2	0.0106383
Spike	N440K	2	0.0106383
Spike	T29A	2	0.0106383
Spike	V62L	2	0.0106383
E	L73P	1	0.00531915
M	A195V	1	0.00531915
M	L176H	1	0.00531915
M	T7I	1	0.00531915
N	G30A	1	0.00531915
N	K65R	1	0.00531915
N	N75S	1	0.00531915
N	P151L	1	0.00531915
N	P365T	1	0.00531915
N	P67H	1	0.00531915
N	S235F	1	0.00531915
N	S327L	1	0.00531915
N	T271I	1	0.00531915
N	T379I	1	0.00531915
NS3	G49V	1	0.00531915
NS3	H227R	1	0.00531915
NS3	K67R	1	0.00531915
NS3	L108del	1	0.00531915
NS3	L140I	1	0.00531915
NS3	N257D	1	0.00531915
NS3	Q38R	1	0.00531915
NS3	S92L	1	0.00531915
NS3	V202L	1	0.00531915
NS3	V255del	1	0.00531915
NS3	V80F	1	0.00531915
NS3	Y109del	1	0.00531915
NS6	D6N	1	0.00531915
NS7a	A64del	1	0.00531915
NS7a	F46L	1	0.00531915
NS7a	F63del	1	0.00531915
NS7a	F65I	1	0.00531915
NS7a	I103del	1	0.00531915
NS7a	L102del	1	0.00531915
NS7a	Q62del	1	0.00531915
NS7a	S60del	1	0.00531915
NS7a	T14I	1	0.00531915
NS7a	T61del	1	0.00531915
NS7b	C12del	1	0.00531915
NS7b	D8del	1	0.00531915
NS7b	F13del	1	0.00531915
NS7b	I7del	1	0.00531915
NS7b	L14del	1	0.00531915
NS7b	Y10V	1	0.00531915
NS8	R52I	1	0.00531915
NSP1	D25N	1	0.00531915
NSP1	G137A	1	0.00531915
NSP1	G82del	1	0.00531915
NSP1	H83del	1	0.00531915
NSP1	M85V	1	0.00531915
NSP1	R43C	1	0.00531915
NSP1	S34T	1	0.00531915
NSP1	V84del	1	0.00531915
NSP10	H80Y	1	0.00531915
NSP10	N105K	1	0.00531915
NSP10	R134C	1	0.00531915
NSP10	T49I	1	0.00531915
NSP12	A97T	1	0.00531915
NSP12	C697F	1	0.00531915
NSP12	D481A	1	0.00531915
NSP12	D736Y	1	0.00531915
NSP12	D879G	1	0.00531915
NSP12	E744Q	1	0.00531915
NSP12	L805I	1	0.00531915
NSP12	M380V	1	0.00531915
NSP12	Q698stop	1	0.00531915
NSP12	R640C	1	0.00531915
NSP12	T226M	1	0.00531915
NSP12	T24I	1	0.00531915
NSP12	V11I	1	0.00531915
NSP12	V96I	1	0.00531915
NSP13	A208V	1	0.00531915
NSP13	D59Y	1	0.00531915
NSP13	E136Q	1	0.00531915
NSP13	E341D	1	0.00531915
NSP13	F200L	1	0.00531915
NSP13	H164Y	1	0.00531915
NSP13	M474I	1	0.00531915
NSP13	N95Y	1	0.00531915
NSP13	P174S	1	0.00531915
NSP13	P402S	1	0.00531915
NSP13	P53L	1	0.00531915
NSP13	P53S	1	0.00531915
NSP13	R392C	1	0.00531915
NSP13	S485L	1	0.00531915
NSP13	T115A	1	0.00531915
NSP13	T214I	1	0.00531915
NSP13	T96M	1	0.00531915
NSP13	V181A	1	0.00531915
NSP14	A119V	1	0.00531915
NSP14	A23S	1	0.00531915
NSP14	C208S	1	0.00531915
NSP14	N130S	1	0.00531915
NSP14	Q513stop	1	0.00531915
NSP14	T16A	1	0.00531915
NSP14	T31I	1	0.00531915
NSP14	V14L	1	0.00531915
NSP14	V510A	1	0.00531915
NSP15	A80V	1	0.00531915
NSP15	E260del	1	0.00531915
NSP15	F263I	1	0.00531915
NSP15	K259del	1	0.00531915
NSP15	K289N	1	0.00531915
NSP15	P262del	1	0.00531915
NSP15	R257C	1	0.00531915
NSP15	S261del	1	0.00531915
NSP15	T33I	1	0.00531915
NSP15	V291L	1	0.00531915
NSP15	V313S	1	0.00531915
NSP16	I237T	1	0.00531915
NSP16	P236S	1	0.00531915
NSP16	R283G	1	0.00531915
NSP2	A306T	1	0.00531915
NSP2	A419V	1	0.00531915
NSP2	E172K	1	0.00531915
NSP2	G165S	1	0.00531915
NSP2	G339S	1	0.00531915
NSP2	I559V	1	0.00531915
NSP2	K456R	1	0.00531915
NSP2	N630H	1	0.00531915
NSP2	P129S	1	0.00531915
NSP2	Q134K	1	0.00531915
NSP2	Q346R	1	0.00531915
NSP2	R46K	1	0.00531915
NSP2	S32L	1	0.00531915
NSP2	S378A	1	0.00531915
NSP2	S543P	1	0.00531915
NSP2	T528I	1	0.00531915
NSP2	V126F	1	0.00531915
NSP2	V594L	1	0.00531915
NSP2	V94A	1	0.00531915
NSP3	A1006V	1	0.00531915
NSP3	A1512I	1	0.00531915
NSP3	A1526V	1	0.00531915
NSP3	A1527I	1	0.00531915
NSP3	A416D	1	0.00531915
NSP3	C1342Y	1	0.00531915
NSP3	C1392G	1	0.00531915
NSP3	D1827del	1	0.00531915
NSP3	D695N	1	0.00531915
NSP3	E1224D	1	0.00531915
NSP3	E229D	1	0.00531915
NSP3	E391G	1	0.00531915
NSP3	F1519T	1	0.00531915
NSP3	F1520W	1	0.00531915
NSP3	F1533C	1	0.00531915
NSP3	G1300S	1	0.00531915
NSP3	G1389D	1	0.00531915
NSP3	G1524N	1	0.00531915
NSP3	G171S	1	0.00531915
NSP3	H1307Y	1	0.00531915
NSP3	I1514S	1	0.00531915
NSP3	I1528V	1	0.00531915
NSP3	ins1514FHstop	1	0.00531915
NSP3	K1386R	1	0.00531915
NSP3	L1304F	1	0.00531915
NSP3	L1511G	1	0.00531915
NSP3	L1515V	1	0.00531915
NSP3	L1523C	1	0.00531915
NSP3	L1525H	1	0.00531915
NSP3	L214V	1	0.00531915
NSP3	L330S	1	0.00531915
NSP3	L75M	1	0.00531915
NSP3	M1529F	1	0.00531915
NSP3	M560I	1	0.00531915
NSP3	N1053T	1	0.00531915
NSP3	N1337S	1	0.00531915
NSP3	N1633S	1	0.00531915
NSP3	N1882H	1	0.00531915
NSP3	P1403S	1	0.00531915
NSP3	P874S	1	0.00531915
NSP3	Q322H	1	0.00531915
NSP3	Q919R	1	0.00531915
NSP3	R1341W	1	0.00531915
NSP3	R1518C	1	0.00531915
NSP3	S1206L	1	0.00531915
NSP3	S1285F	1	0.00531915
NSP3	S1296F	1	0.00531915
NSP3	S176N	1	0.00531915
NSP3	S1904F	1	0.00531915
NSP3	T1275I	1	0.00531915
NSP3	T1365A	1	0.00531915
NSP3	T1462I	1	0.00531915
NSP3	T1517L	1	0.00531915
NSP3	T1677I	1	0.00531915
NSP3	T1830I	1	0.00531915
NSP3	T6I	1	0.00531915
NSP3	T936N	1	0.00531915
NSP3	V1522G	1	0.00531915
NSP3	V1786L	1	0.00531915
NSP3	Y1521I	1	0.00531915
NSP3	Y1535T	1	0.00531915
NSP4	A380V	1	0.00531915
NSP4	C221A	1	0.00531915
NSP4	I379F	1	0.00531915
NSP4	I382L	1	0.00531915
NSP4	ins220W	1	0.00531915
NSP4	L349S	1	0.00531915
NSP4	T60I	1	0.00531915
NSP5	A191V	1	0.00531915
NSP5	L50I	1	0.00531915
NSP6	A41C	1	0.00531915
NSP6	A41del	1	0.00531915
NSP6	A46C	1	0.00531915
NSP6	A46del	1	0.00531915
NSP6	A51C	1	0.00531915
NSP6	A51del	1	0.00531915
NSP6	A54C	1	0.00531915
NSP6	A54del	1	0.00531915
NSP6	A56L	1	0.00531915
NSP6	A65L	1	0.00531915
NSP6	A76S	1	0.00531915
NSP6	A79S	1	0.00531915
NSP6	E39K	1	0.00531915
NSP6	E39stop	1	0.00531915
NSP6	F42del	1	0.00531915
NSP6	F42L	1	0.00531915
NSP6	F55Y	1	0.00531915
NSP6	F59W	1	0.00531915
NSP6	F66L	1	0.00531915
NSP6	F70L	1	0.00531915
NSP6	G48del	1	0.00531915
NSP6	H62del	1	0.00531915
NSP6	H64del	1	0.00531915
NSP6	I49del	1	0.00531915
NSP6	I49Y	1	0.00531915
NSP6	I50del	1	0.00531915
NSP6	I50Y	1	0.00531915
NSP6	ins79M	1	0.00531915
NSP6	K61del	1	0.00531915
NSP6	K63del	1	0.00531915
NSP6	L37C	1	0.00531915
NSP6	L43F	1	0.00531915
NSP6	L43M	1	0.00531915
NSP6	L72Q	1	0.00531915
NSP6	M47del	1	0.00531915
NSP6	M47T	1	0.00531915
NSP6	M47Y	1	0.00531915
NSP6	M52del	1	0.00531915
NSP6	M52Y	1	0.00531915
NSP6	M57L	1	0.00531915
NSP6	M58I	1	0.00531915
NSP6	M58L	1	0.00531915
NSP6	M83V	1	0.00531915
NSP6	N40del	1	0.00531915
NSP6	N40K	1	0.00531915
NSP6	N82S	1	0.00531915
NSP6	P44T	1	0.00531915
NSP6	P73stop	1	0.00531915
NSP6	R93H	1	0.00531915
NSP6	S53del	1	0.00531915
NSP6	S53V	1	0.00531915
NSP6	S74C	1	0.00531915
NSP6	T77N	1	0.00531915
NSP6	V78I	1	0.00531915
NSP6	V84C	1	0.00531915
NSP6	Y38M	1	0.00531915
NSP6	Y38V	1	0.00531915
NSP6	Y80H	1	0.00531915
NSP6	Y85F	1	0.00531915
NSP7	L56F	1	0.00531915
NSP7	M62I	1	0.00531915
NSP8	A27V	1	0.00531915
NSP8	A53V	1	0.00531915
NSP8	T137A	1	0.00531915
NSP8	T148I	1	0.00531915
NSP9	A22P	1	0.00531915
NSP9	N27S	1	0.00531915
NSP9	P71L	1	0.00531915
Spike	A1078V	1	0.00531915
Spike	A263S	1	0.00531915
Spike	A570S	1	0.00531915
Spike	C166S	1	0.00531915
Spike	C379Y	1	0.00531915
Spike	D1118H	1	0.00531915
Spike	D1146H	1	0.00531915
Spike	D1259Y	1	0.00531915
Spike	G446S	1	0.00531915
Spike	G72E	1	0.00531915
Spike	G857A	1	0.00531915
Spike	H146K	1	0.00531915
Spike	I1183L	1	0.00531915
Spike	K147N	1	0.00531915
Spike	K417N	1	0.00531915
Spike	K947N	1	0.00531915
Spike	L270F	1	0.00531915
Spike	L938I	1	0.00531915
Spike	L948F	1	0.00531915
Spike	N856T	1	0.00531915
Spike	P26S	1	0.00531915
Spike	Q949K	1	0.00531915
Spike	R1091L	1	0.00531915
Spike	R78M	1	0.00531915
Spike	T549I	1	0.00531915
Spike	T859I	1	0.00531915
Spike	T941I	1	0.00531915
Spike	Y145H	1	0.00531915
